# Supplementary material for: A Prospective Real-World Multi-Center Study to Evaluate Progression-Free and Overall Survival of Radiotherapy with Cetuximab and Platinum-Based Chemotherapy with Cetuximab in Locally Recurrent Head and Neck Cancer
Source: Cancers (Basel). 2021 Jul 8;13(14):3413. doi: 10.3390/cancers13143413 (PMC8305667; doi:10.3390/cancers13143413)
Supplement: Supplementary file 1 [file cancers-13-03413-s001.zip]

Archive with 1 entries (1 files):
- cancers-1239148-supplementary.pdf
